# Supplementary material for: Targeting PI3K/AKT/mTOR Signaling Pathway in Breast Cancer
Source: Cancers (Basel). 2021 Jul 14;13(14):3517. doi: 10.3390/cancers13143517 (PMC8304822; doi:10.3390/cancers13143517)
Supplement: Supplementary file 1 [file cancers-13-03517-s001.zip]

Archive with 1 entries (1 files):
- cancers-1273968-SI.xlsx
