# Supplementary material for: Targeting PI3K/AKT/mTOR Signaling Pathway in Breast Cancer
Source: Cancers (Basel). 2021 Jul 14;13(14):3517. doi: 10.3390/cancers13143517 (PMC8304822; doi:10.3390/cancers13143517)
Supplement: Supplementary file 1 [file cancers-13-03517-s001.zip › cancers-1273968-SI.xlsx]

## Sheet: Sheet1
Talbe 1
	selective inhibitors of PI3K/AKT/mTOR pathway in breast cancer
	TARGET	NAME	CANCER TYPE	COMBINED TERAPHY	PHASE of DEVELOPMENT	NCT NUMBER	FDA	FDA - APPROVED INDICATIONS	EMA	EMA - APPROVED INDICATIONS
	Pan-PI3K	Pictilisib (GDC-0941)	HR+/HER2- ABC	paclitaxel	2 (PEGGY)	NCT01740336	x	x	x	x
			ABC or MBC	fulvestrant	2 (FERGI)	NCT01437566	x	x	x	x
		Buparlisib (BKM120)	HR+ MBC	fulvestrant (previous: aromatase inhibitor )	1	NCT01339442	x	x	x	x
			HR+/HER2- ABC or MBC	fulvestrant (previous: mTOR Inhibitor)	3 (BELLE-2)	NCT01610284	x	x	x	x
			HR+/HER2- ABC or MBC	fulvestrant (previous: endocrine treatment and mTOR inhibitor)	3 (BELLE-3)	NCT01633060	x	x	x	x
			HER2- MBC	paclitaxel	2/3 (BELLE-4)	NCT01572727	x	x	x	x
			HER2+ early breast tumors	paclitaxel and trastuzumab	2 NeoPHOEBE	NCT01816594	x	x	x	x
			HR+/HER2- ABC	tamoxifen	2	NCT02404844	x	x	x	x
	p110a	Taselisib (GDC0032)	HER2+/PI3K-activated ABC	lapatinib	2 (PKHER2)	NCT01589861	x	x	x	x
			HR+/HER2- ABC or MBC	fulvestrant	2	NCT01296555	x	x	x	x
			ER+/HER2-/PIK3CA-mutant ABC	fulvestrant(previous:aromatase inhibitor treatment)	3 (SANDPIPER)	NCT02340221	x	x	x	x
		Alpelisib (BYL719)	ER+/HER2- early stage BC	letrozole	2(LORELEI)	NCT02273973	x	x	x	x
			HR+/HER2- ABC or MBC	tamoxifen and goserelin	1b	NCT02058381	x	x	x	x
			HER2(+) MBC	trastuzumab-MCC-DM1	2	NCT02038010	x	x	x	x
			HR+/HER2− ABC	ribociclib and fulvestrant	1b	NCT02088684	x	x	x	x
			HR+/HER2- ABC	fulvestrant (previous:aromatase inhibitor treatment)	3 (SOLAR1)	NCT02437318	NDA 212526	HR+/HER2-/PIK3CA mutated ABC or MBC	EMEA/H/C/004804	HR+/HER2-/PIK3CA mutated ABC or MBC
			AR+and PTEN+ MBC	enzalutamide	1b	NCT03207529	x	x	x	x
			PIK3CA-mutant or PTEN-loss TNBC	nab-paclitaxel	3 (EPIK-B3, ongoing)	NCT04251533	x	x	x	x
		GDC-0077	PIK3CA-mutant ABC or MBC	palbociclib, letrozole, fulvestrant,metformin, trastuzumab and pertuzumab	1 (ongoing)	NCT03006172	x	x	x	x
			ER+/HER2-/PIK3CA-mutant ABC	palbociclib and fulvestrant	2/3 (INAVO120, ongoing)	NCT04191499	x	x	x	x
		MEN1611	ABC and HER2+ MBC	trastuzumab (with/without fulvestrant)	1 (B-PRECISE-01, ongoing)	NCT03767335	x	x	x	x
	p110b/p110d	AZD8186	TNBC and PTEN mutant/loss or PIK3CB-mutant/amplified advanced tumors	alone, abiraterone acetate or AZD2014	1	NCT01884285	x	x	x	x
	p110g	Eganelisib (IPI-549)	TNBC and PTEN mutant/loss or PIK3CB-mutant/amplified advanced tumors	atezolizumab and nab-paclitaxel	2 (MARIO-3, ongoing)	NCT03961698	x	x	x	x
	Akt	Ipatasertib (GDC-0068, RG7440)	ER+ ABC	LEE011 and letrozole	1/2	NCT01872260	x	x	x	x
		MK-2206	early TNBC	paclitaxel	2	NCT02301988	x	x	x	x
			ER+/HER2- MBC	anastrozole and goserelin	2	NCT01776008	x	x	x	x
			PIK3CA-mutant or AKT-mutant and/or PTEN-loss/mutant ABC	with/without trastuzumab	2 (I-SPY TRIAL, ongoing)	NCT01042379	x	x	x	x
		Capivasertib (AZD5363)	ER+/HER2- AKT-mutant (E17K), PIK3CA-mutant ABC or MBC	x	1	NCT01226316	x	x	x	x
		Vevorisertib (ARQ 751)	PIK3CA-mutant AKT-mutatnt or PTEN-mutant HR+/HER2- ABC or TNBC	alone, paclitaxel or fulvestrant	1b	NCT02761694	x	x	x	x
	mTOR	Everolimus (RAD001)	PIK3CA-mutant, or AKT-mutant, and/or PTEN-mutant/loss ABC	x	2	NCT01277757	NDA 203985	HR+/HER2-/ ABC	EMEA/H/C/001038	HR+/HER2-/ ABC
			ER+/HER2- ABC	exemestane	2 (BOLERO-6)	NCT01783444	NDA 203985	HR+/HER2-/ ABC after failure of letrozole or anastrozole treatments	EMEA/H/C/001038	HR+/HER2-/ ABC after failure of non-steroidal aromatase inhibitors treatment
			ER+/HER2- ABC or MBC	letrozole	2 (BOLERO-4)	NCT01698918	x	x	x	x
			ER+/HER2- MBC	tamoxifen (previous:aromatase inhibitor treatment)	2(GINECO)	NCT01298713	x	x	x	x
			ER+/HER2− primary breast cancer with high risk of relapse	hormone therapy	3	NCT01805271	x	x	x	x
		Sapanisertib (MLN0128)	ER+/HER2- MBC	exemestane or fulvestrant	2	NCT02049957	x	x	x	x
		Vistusertib (AZD2014)	ER+/HER2- ABC or MBC	fulvestrant	2 (MANTA)	NCT02216786	x	x	x	x
	dual PI3K/mTOR	Gedatolisib (PF-05212384)	TNBC	docetaxel, cisplatin or dacomitinib	1	NCT01920061	x	x	x	x
			ABC or MBC	palbociclib and letrozole or fulvestrant	1	NCT02684032	x	x	x	x
			ABC=Advanced Breast Cancer (locally) MBC=Metastatic Breast Cancer TNBC=triple-negative breast cancer
